# Supplementary material for: Comprehensive Analysis of Porcine Prox1 Gene and Its Relationship with Meat Quality Traits
Source: Animals (Basel). 2019 Sep 29;9(10):744. doi: 10.3390/ani9100744 (PMC6826434; doi:10.3390/ani9100744)
Supplement: Supplementary file 1 [file animals-09-00744-s001.zip]

Archive with 8 entries (7 files):
- Supplementary Files/
- Supplementary Files/Figure S1.tif
- Supplementary Files/Figure S2.tif
- Supplementary Files/Figure S3.tif
- Supplementary Files/Supplementary caption.docx
- Supplementary Files/Table S1.doc
- Supplementary Files/Table S2.xlsx
- Supplementary Files/Table S3.docx
