# Supplementary material for: Comprehensive Analysis of Porcine Prox1 Gene and Its Relationship with Meat Quality Traits
Source: Animals (Basel). 2019 Sep 29;9(10):744. doi: 10.3390/ani9100744 (PMC6826434; doi:10.3390/ani9100744)
Supplement: Supplementary file 1 [file animals-09-00744-s001.zip › Supplementary Files/Table S2.xlsx]

## Sheet: Additional file 8  Table S2
Characteristics of porcine Prox1 gene and its relationship with production traits
Chao Dong 1, a, Yingxi Zhang 1, a, Kaiqing Liu 1, Bojiang Li 1, 2, Zhe Chao 3, Aiwen Jiang 1, Rongyang Li 1, Zengkai Zhang 1, Pinghua Li 1, Honglin Liu 1 and Wangjun Wu 1 +
Supplementary Table S2 Prediction of transcript factors in Prox1 promoter 1
Model ID	Model name	Score	Relative score	Start	End	Strand	predicted site sequence
MA0722.1	VAX1	9.991	0.966505027269216	660	667	-1	TTAATTAG
MA0528.1	ZNF263	9.991	0.839205601867304	1791	1811	1	GGGGGAGGGGAGCGCGGGGCC
MA0609.1	Crem	9.978	0.892568566988874	1943	1952	-1	ACTGACGTAC
MA0889.1	GBX1	9.978	0.928746609624508	721	730	-1	GTCAATTAGA
MA0846.1	FOXC2	9.975	0.891149405486753	1857	1868	-1	AAAAAAAATATA
MA0515.1	Sox6	9.966	0.904464018021049	387	396	1	ACTTTGTTTT
MA0767.1	GCM2	9.965	0.897762067057542	935	944	1	CGTGCGGGCT
MA0606.1	NFAT5	9.955	0.91296820840149	978	987	1	GTTTTCTATG
MA0701.1	LHX9	9.952	0.97602202594318	660	667	-1	TTAATTAG
MA0746.1	SP3	9.949	0.900278211348851	1791	1801	-1	TCCCCTCCCCC
MA0716.1	PRRX1	9.946	0.960067666425918	2323	2330	1	CCAATTAT
MA0816.1	Ascl2	9.940	0.879313136371481	1746	1755	-1	AGCCGCTGCT
MA0481.1	FOXP1	9.926	0.833886882650226	1612	1626	1	AAAAAAAAAAAAAGG
MA0599.1	KLF5	9.919	0.929436452635115	1824	1833	1	TCTCCTCCCA
MA0498.2	MEIS1	9.918	0.991422841417227	1203	1209	-1	CTGACAG
MA0836.1	CEBPD	9.913	0.912167252613535	2475	2484	1	ATGGCACAAT
MA0516.1	SP2	9.900	0.858387393896559	1451	1465	1	GCCCCACTCCCTTCT
MA0497.1	MEF2C	9.896	0.866071480632717	703	717	1	CTACCAAAAAAAGGA
MA0792.1	POU5F1B	9.891	0.901266860816229	480	488	1	TATTCAAAA
MA0466.2	CEBPB	9.882	0.919096877790614	2475	2484	1	ATGGCACAAT
MA0854.1	Alx1	9.877	0.822509489877441	655	671	-1	GAATTTAATTAGATCAA
MA0876.1	BSX	9.876	0.976544011620438	201	208	1	CCGATTAG
MA0080.4	SPI1	9.870	0.849869376258904	1429	1442	1	AAAAAGTGGAAGGA
MA0726.1	VSX2	9.870	0.932468378500765	2323	2330	1	CCAATTAT
MA0471.1	E2F6	9.868	0.906611980218018	286	296	1	TGGAGGGAGTG
MA0724.1	VENTX	9.863	0.932146289990036	200	208	1	CCCGATTAG
MA0738.1	HIC2	9.861	0.948831428304985	1694	1702	1	GTGCCCGCA
MA0151.1	Arid3a	9.844	0.99999069872597	663	668	1	ATTAAA
MA0508.1	PRDM1	9.827	0.836420448830563	34	48	1	AAAAGAAGAAAGGAA
MA0630.1	SHOX	9.824	0.968886701551019	2323	2330	-1	ATAATTGG
MA0740.1	KLF14	9.821	0.86201195447925	576	589	-1	GACCACGACCACCA
MA0885.1	Dlx2	9.817	0.968314224801851	722	729	-1	TCAATTAG
MA0875.1	BARX1	9.802	0.970532344094357	722	729	-1	TCAATTAG
MA0509.1	Rfx1	9.799	0.843005438705197	1027	1040	1	CTTACCCAGGAAAC
MA0900.1	HOXA2	9.792	0.952369104685394	659	668	1	TCTAATTAAA
MA0075.2	Prrx2	9.792	0.974427099787153	2323	2330	1	CCAATTAT
MA0768.1	LEF1	9.787	0.825313777504724	35	49	1	AAAGAAGAAAGGAAG
MA0718.1	RAX	9.779	0.928965186739255	659	668	-1	TTTAATTAGA
MA0691.1	TFAP4	9.778	0.887332459458518	2453	2462	1	CCCAGCTGAC
MA0065.2	Pparg::Rxra	9.777	0.829934768198936	1809	1823	-1	GGAGGGGAGAGGGGC
MA0644.1	ESX1	9.771	0.944130125935432	721	730	-1	GTCAATTAGA
MA0155.1	INSM1	9.767	0.848909731012229	295	306	1	TGTTTGGAGGCG
MA0048.2	NHLH1	9.761	0.887838169852127	2025	2034	-1	CTCAGCTGAG
MA0673.1	NKX2-8	9.761	0.949386100078567	210	218	1	ACACTTGAT
MA0646.1	GCM1	9.759	0.883341107813069	935	945	1	CGTGCGGGCTC
MA0699.1	LBX2	9.753	0.94210453722819	659	668	-1	TTTAATTAGA
MA0745.1	SNAI2	9.753	0.942588115963695	688	696	-1	GACAAGTGT
MA0879.1	Dlx1	9.752	0.952313642357203	2322	2331	1	TCCAATTATC
MA0079.3	SP1	9.731	0.903567801683612	281	291	-1	CCTCCACCCCA
MA0162.2	EGR1	9.730	0.884380181199453	2134	2147	1	TCCTCTCCTCCTCC
MA0806.1	TBX4	9.729	0.924761859980672	1508	1515	-1	AAGTGTTA
MA0707.1	MNX1	9.722	0.933922501790214	721	730	-1	GTCAATTAGA
MA0014.2	PAX5	9.721	0.841131036064096	498	516	-1	AAATTCATCAAACTGTGAA
MA0886.1	EMX2	9.720	0.93502387783768	721	730	-1	GTCAATTAGA
MA0786.1	POU3F1	9.715	0.861798222072586	461	472	-1	TGATGCTAATAC
MA0077.1	SOX9	9.704	0.905575202488155	217	225	-1	CTATTGTAT
MA0161.1	NFIC	9.697	0.999985774250323	423	428	-1	TTGGCA
MA0702.1	LMX1A	9.686	0.927992672190702	808	815	-1	TTAATAAA
MA0474.2	ERG	9.679	0.904628094347346	618	627	-1	ACAGGATGTT
MA0619.1	LIN54	9.674	0.929421316241882	1016	1024	1	GTTTGAAAT
MA0027.2	EN1	9.672	0.952333753819303	2323	2330	1	CCAATTAT
MA0057.1	MZF1(var.2)	9.671	0.927000291675106	1814	1823	-1	GGAGGGGAGA
MA0901.1	HOXB13	9.661	0.892444608188082	1299	1308	1	GCAATAAAGC
MA0862.1	GMEB2	9.659	0.925467532774955	1943	1950	-1	TGACGTAC
MA0851.1	Foxj3	9.656	0.819582063091597	1850	1866	-1	AAAAAATATATAAAAGG
MA0157.2	FOXO3	9.653	0.901760071806189	615	622	1	ATAAACAT
MA0906.1	HOXC12	9.651	0.886425751929378	790	800	1	GGTCATAAACG
MA0747.1	SP8	9.646	0.861325754558449	2219	2230	1	TCCTCGCCCCCT
MA0853.1	Alx4	9.644	0.812169982447697	717	733	-1	CTAGTCAATTAGACACT
MA0496.1	MAFK	9.644	0.880239086457739	503	517	-1	CAAATTCATCAAACT
MA0132.2	PDX1	9.644	0.957449034886779	149	156	-1	CCCATTAG
MA0635.1	BARHL2	9.642	0.949986448401768	818	827	-1	AGTAAACGGC
MA0136.2	ELF5	9.641	0.900043481116809	1969	1979	-1	AACAGGAAGAC
MA0717.1	RAX2	9.641	0.963551238744652	2323	2330	1	CCAATTAT
MA0704.1	Lhx4	9.636	0.948021922213402	722	729	-1	TCAATTAG
MA0483.1	Gfi1b	9.626	0.886465440900405	264	274	-1	AAACCACAGAG
MA0137.3	STAT1	9.624	0.891918212380242	534	544	-1	TTTCTAGGACA
MA0164.1	Nr2e3	9.620	0.926945118982087	862	868	1	GAAGCTT
MA0658.1	LHX6	9.611	0.91407927112831	659	668	1	TCTAATTAAA
MA0643.1	Esrrg	9.610	0.901002423183219	1216	1225	1	CCAAGGACAA
MA0030.1	FOXF2	9.607	0.819841195829908	1207	1220	1	CAGAGGTAACCAAG
MA0705.1	Lhx8	9.599	0.96142024907386	722	729	1	CTAATTGA
MA0156.2	FEV	9.596	0.902683763508176	618	627	-1	ACAGGATGTT
MA0703.1	LMX1B	9.595	0.95928456684583	660	667	-1	TTAATTAG
MA0909.1	HOXD13	9.590	0.898337158771969	1299	1308	1	GCAATAAAGC
MA0725.1	VSX1	9.585	0.940861270908057	2323	2330	1	CCAATTAT
MA0642.1	EN2	9.583	0.935129752676641	276	285	-1	CCCCATTAGG
MA0078.1	Sox17	9.578	0.932741215670955	2479	2487	-1	GTTATTGTG
MA0842.1	NRL	9.573	0.910377786511838	1579	1589	-1	ATACCGCTGAT
MA0662.1	MIXL1	9.569	0.955893215681193	2322	2331	1	TCCAATTATC
MA0700.1	LHX2	9.565	0.925683470793693	2322	2331	1	TCCAATTATC
MA0616.1	Hes2	9.560	0.872010771656835	688	700	-1	TGGAGACAAGTGT
MA0099.2	FOS::JUN	9.556	0.95955705341868	644	650	-1	TGAATCA
MA0614.1	Foxj2	9.556	0.919363100206018	1332	1339	-1	GAAAACAA
MA0789.1	POU3F4	9.524	0.891958850256115	463	471	-1	GATGCTAAT
MA0709.1	Msx3	9.520	0.942639694408037	660	667	-1	TTAATTAG
MA0884.1	DUXA	9.514	0.86354391619695	506	518	-1	CCAAATTCATCAA
MA0019.1	Ddit3::Cebpa	9.512	0.858157360762398	1082	1093	1	CGATGAAACCCC
MA0081.1	SPIB	9.504	0.967012206343972	1972	1978	-1	ACAGGAA
MA0741.1	KLF16	9.501	0.873227129356485	1475	1485	1	TCCCCACCCCT
MA0771.1	HSF4	9.494	0.865400448472366	1315	1327	-1	TGCTAGAGGTTTC
MA0502.1	NFYB	9.493	0.866456771612048	114	128	1	GACCCAACCAATAGA
MA0152.1	NFATC2	9.490	0.931041560772187	30	36	-1	TTTTCCT
MA0038.1	Gfi1	9.484	0.906958134142498	1252	1261	-1	TCAATCTCCG
MA0625.1	NFATC3	9.483	0.899928818766711	1513	1522	1	CTTTTCCGTG
MA0513.1	SMAD2::SMAD3::SMAD4	9.482	0.839631045152638	2254	2266	1	CTGGCTGTCCCAT
MA0624.1	NFATC1	9.479	0.920033705088455	1513	1522	1	CTTTTCCGTG
MA0634.1	ALX3	9.470	0.9245533649611	721	730	-1	GTCAATTAGA
MA0517.1	STAT1::STAT2	9.461	0.820528006682361	1602	1616	-1	TTTTTTTCTTTTCCC
MA0697.1	ZIC3	9.461	0.811706727403399	1676	1690	1	GCCCGCCCGCTTTGC
MA0903.1	HOXB3	9.460	0.954683067328815	659	668	-1	TTTAATTAGA
MA0041.1	Foxd3	9.444	0.857980616023592	1156	1167	1	CATTTTTTTTTT
MA0145.3	TFCP2	9.440	0.880367479200821	1276	1285	-1	AGACCAGTTT
MA0785.1	POU2F1	9.434	0.863761894492629	462	473	-1	GTGATGCTAATA
MA0605.1	Atf3	9.431	0.905097454963642	1393	1400	1	GATGACAC
MA0494.1	Nr1h3::Rxra	9.430	0.83699133846548	1248	1266	1	TGACCGGAGATTGACTAGG
MA0612.1	EMX1	9.427	0.927994108983771	659	668	-1	TTTAATTAGA
MA0831.1	TFE3	9.427	0.906302639606235	417	426	1	ATCCCGTGCC
MA0913.1	Hoxd9	9.421	0.916632881255097	1299	1308	1	GCAATAAAGC
MA0031.1	FOXD1	9.412	0.895812958476086	615	622	1	ATAAACAT
MA0733.1	EGR4	9.402	0.822638435264093	1785	1800	-1	CCCCTCCCCCGCCTCC
MA0904.1	Hoxb5	9.394	0.800982588805245	2318	2333	-1	ATGATAATTGGACCAG
MA0676.1	Nr2e1	9.394	0.892365891709306	384	392	-1	CAAAGTCAG
MA0493.1	Klf1	9.386	0.870283909535296	289	299	-1	AAACACTCCCT
MA0144.2	STAT3	9.383	0.91122559272319	1164	1174	-1	TTTATGGAAAA
MA0902.1	HOXB2	9.379	0.955618912827807	659	668	-1	TTTAATTAGA
MA0504.1	NR2C2	9.376	0.839230991253038	1201	1215	1	CGCTGTCAGAGGTAA
MA0495.1	MAFF	9.369	0.840088384145548	501	518	-1	CCAAATTCATCAAACTGT
MA0465.1	CDX2	9.364	0.893682949541303	774	784	-1	ATCCTATAAAA
MA0463.1	Bcl6	9.360	0.831742123375403	948	961	-1	TTTCTTGGACGAAA
MA0650.1	HOXA13	9.353	0.879875613095884	660	669	1	CTAATTAAAT
MA0713.1	PHOX2A	9.352	0.869565939055615	661	671	1	TAATTAAATTC
MA0847.1	FOXD2	9.347	0.952339471722839	251	257	-1	GCAAACA
MA0890.1	GBX2	9.346	0.926561828435726	659	668	-1	TTTAATTAGA
MA0680.1	PAX7	9.345	0.873347828560088	723	732	-1	TAGTCAATTA
MA0807.1	TBX5	9.322	0.914103078266245	364	371	-1	AGGTGTTG
MA0833.1	ATF4	9.319	0.85194026392403	1292	1304	1	ATCAGATGCAATA
MA0672.1	NKX2-3	9.317	0.92080195023262	209	218	1	AACACTTGAT
MA0628.1	POU6F1	9.317	0.884149459329196	659	668	-1	TTTAATTAGA
MA0899.1	HOXA10	9.315	0.897469915062705	659	669	1	TCTAATTAAAT
MA0071.1	RORA	9.308	0.8603809566208	385	394	-1	AACAAAGTCA
MA0850.1	FOXP3	9.305	0.951152078138043	251	257	-1	GCAAACA
MA0823.1	HEY1	9.298	0.882648709805196	2367	2376	-1	CACACGCGCG
MA0764.1	ETV4	9.288	0.893610846691163	618	627	-1	ACAGGATGTT
MA0811.1	TFAP2B	9.261	0.889673881341457	1738	1749	1	CGCCCCGAAGCA
MA0610.1	DMRT3	9.257	0.867946981003938	600	610	1	CTTGTAACACA
MA0769.1	Tcf7	9.240	0.827397423858734	35	46	1	AAAGAAGAAAGG
MA0775.1	MEIS3	9.231	0.938225327508447	1394	1401	1	ATGACACG
MA0776.1	MYBL1	9.223	0.866307266759068	818	829	1	GCCGTTTACTGT
MA0819.1	CLOCK	9.210	0.878894762118006	1396	1405	-1	AATACGTGTC
MA0141.3	ESRRB	9.205	0.859760734882945	1216	1226	1	CCAAGGACAAA
MA0524.2	TFAP2C	9.204	0.886014639221602	1738	1749	1	CGCCCCGAAGCA
MA0597.1	THAP1	9.199	0.949167634078176	1694	1702	1	GTGCCCGCA
MA0666.1	MSX1	9.198	0.937778539317737	660	667	-1	TTAATTAG
MA0006.1	Ahr::Arnt	9.197	0.982781684821235	2369	2374	1	CGCGTG
MA0125.1	Nobox	9.194	0.928467839288164	723	730	1	TAATTGAC
MA0761.1	ETV1	9.186	0.889210934017237	618	627	-1	ACAGGATGTT
MA0488.1	JUN	9.184	0.887743824513474	1463	1475	1	TCTCTGATGCCAT
MA0739.1	Hic1	9.178	0.905994461208881	2473	2481	-1	GTGCCATCT
MA0810.1	TFAP2A(var.2)	9.161	0.898549243092444	2275	2286	1	CCCCCTCGGCCC
MA0753.1	ZNF740	9.130	0.863157361989718	1791	1800	-1	CCCCTCCCCC
MA0882.1	DLX6	9.125	0.950388623786054	722	729	-1	TCAATTAG
MA0721.1	UNCX	9.125	0.947847870088768	2323	2330	1	CCAATTAT
MA0039.2	Klf4	9.117	0.891405812227176	242	251	1	TGGGTGGTGT
MA0780.1	PAX3	9.113	0.87651969553845	723	732	1	TAATTGACTA
MA0893.1	GSX2	9.105	0.931980310938091	659	668	-1	TTTAATTAGA
MA0470.1	E2F4	9.104	0.888981886697434	1787	1797	1	AGGCGGGGGAG
MA0878.1	CDX1	9.096	0.91338834727658	774	782	-1	CCTATAAAA
MA0056.1	MZF1	9.085	0.999987358791193	178	183	-1	TGGGGA
MA0689.1	TBX20	9.078	0.847433215751978	731	741	1	TAGGTATGAAT
MA0685.1	SP4	9.058	0.843125327537216	1769	1785	-1	CATGCCCGGCCCCCACC
MA0482.1	Gata4	9.053	0.901947533463515	2192	2202	1	TCTTCTCTTCC
MA0895.1	HMBOX1	9.043	0.898914623361793	369	378	-1	CCTGGTTAGG
MA0801.1	MGA	9.038	0.908356252652956	1508	1515	-1	AAGTGTTA
MA0103.2	ZEB1	9.038	0.898851965743163	1347	1355	1	ACCTACCTG
MA0091.1	TAL1::TCF3	9.034	0.841723413560822	570	581	-1	CCACCATCTTCT
MA0032.2	FOXC1	9.032	0.889796244236874	612	622	1	TTCATAAACAT
MA0802.1	TBR1	9.024	0.871765135241332	1058	1067	1	AGGCGTCAAA
MA0732.1	EGR3	9.001	0.835817879033008	1786	1800	-1	CCCCTCCCCCGCCTC
MA0063.1	Nkx2-5	8.996	0.987068564962926	2324	2330	-1	ATAATTG
MA0146.2	Zfx	8.992	0.849394875986112	1772	1785	1	GGGGGCCGGGCATG
MA0881.1	Dlx4	8.991	0.95104909970276	722	729	-1	TCAATTAG
MA0748.1	YY2	8.990	0.850000373248468	573	583	-1	GACCACCATCT
MA0675.1	NKX6-2	8.969	0.948581530173688	2323	2330	1	CCAATTAT
MA0468.1	DUX4	8.952	0.90314484176523	507	517	-1	CAAATTCATCA
MA0107.1	RELA	8.950	0.83463289782859	890	899	-1	TGGGATTTGC
MA0765.1	ETV5	8.949	0.907725260478409	618	627	-1	ACAGGATGTT
MA0527.1	ZBTB33	8.926	0.823376256333414	2093	2107	1	CTCTCGCCGGGTCCG
MA0084.1	SRY	8.914	0.908001454386283	389	397	-1	AAAAACAAA
MA0442.1	SOX10	8.910	1.00000919071376	388	393	1	CTTTGT
MA0695.1	ZBTB7C	8.910	0.852361050035405	2305	2316	1	GGACCCACCGTC
MA0892.1	GSX1	8.907	0.936662991494825	659	668	-1	TTTAATTAGA
MA0259.1	ARNT::HIF1A	8.902	0.931473792697882	156	163	-1	CAACGTGC
MA0661.1	MEOX1	8.899	0.910347181529861	721	730	1	TCTAATTGAC
MA0618.1	LBX1	8.898	0.913001246713525	722	729	-1	TCAATTAG
MA0873.1	HOXD12	8.897	0.873102271614761	790	800	1	GGTCATAAACG
MA0681.1	Phox2b	8.875	0.872268288404994	661	671	1	TAATTAAATTC
MA0880.1	Dlx3	8.874	0.951394500138326	722	729	-1	TCAATTAG
MA0838.1	CEBPG	8.868	0.891162390706824	2475	2484	1	ATGGCACAAT
MA0908.1	HOXD11	8.866	0.876366621567602	791	800	1	GTCATAAACG
MA0596.1	SREBF2	8.863	0.849366239551306	985	994	1	ATGGCTTGAC
MA0464.2	BHLHE40	8.835	0.894918249830275	417	426	1	ATCCCGTGCC
MA0506.1	NRF1	8.826	0.885986516571986	1661	1671	-1	GCGCCAGCGCC
MA0760.1	ERF	8.824	0.85497640598409	618	627	-1	ACAGGATGTT
MA0098.3	ETS1	8.820	0.88369096465094	42	51	1	AAAGGAAGTA
MA0462.1	BATF::JUN	8.819	0.899208509942856	1948	1958	-1	AGTCTGACTGA
MA0667.1	MYF6	8.795	0.853072953126783	2482	2491	1	AATAACTGTC
MA0514.1	Sox3	8.792	0.895770559939764	387	396	1	ACTTTGTTTT
MA0638.1	CREB3	8.791	0.821994547669288	1957	1970	-1	ACTGCACGTCACAG
MA0033.2	FOXL1	8.788	0.936490546508971	251	257	-1	GCAAACA
MA0511.2	RUNX2	8.786	0.888151788907135	2340	2348	1	CACCCGCAA
MA0888.1	EVX2	8.779	0.925897291152598	659	668	1	TCTAATTAAA
MA0848.1	FOXO4	8.778	0.923125089461308	1333	1339	-1	GAAAACA
MA0710.1	NOTO	8.767	0.925148996203828	721	730	-1	GTCAATTAGA
MA0111.1	Spz1	8.766	0.845185255673884	2195	2205	-1	AGGGGAAGAGA
MA0787.1	POU3F2	8.762	0.841026682364146	479	490	1	TTATTCAAAATT
MA0135.1	Lhx3	8.755	0.808872923042482	504	516	-1	AAATTCATCAAAC
MA0059.1	MAX::MYC	8.754	0.81984125640284	154	164	1	GGGCACGTTGC
MA0688.1	TBX2	8.750	0.866337620348976	1506	1516	-1	AAAGTGTTACT
MA0523.1	TCF7L2	8.750	0.863363523937705	2464	2477	-1	CATCTTCAAAAGCT
MA0877.1	Barhl1	8.736	0.94907668284854	721	730	1	TCTAATTGAC
MA0788.1	POU3F3	8.735	0.827598895932198	1162	1174	-1	TTTATGGAAAAAA
MA0130.1	ZNF354C	8.723	0.991562152875337	285	290	-1	CTCCAC
MA0018.2	CREB1	8.721	0.895717935826562	1058	1065	-1	TGACGCCT
MA0607.1	Bhlha15	8.719	0.908816274790523	1700	1707	1	GCAGATGG
MA0759.1	ELK3	8.698	0.868344295539265	42	51	1	AAAGGAAGTA
MA0089.1	MAFG::NFE2L1	8.692	0.994791423381168	1393	1398	1	GATGAC
MA0914.1	ISL2	8.690	0.922358569778702	1493	1500	1	CCACTTAT
MA0593.1	FOXP2	8.688	0.870196082396362	1974	1984	-1	AAGGAAACAGG
MA0108.2	TBP	8.684	0.859853166837036	1425	1439	1	GTTTAAAAAGTGGAA
MA0794.1	PROX1	8.680	0.854111712893358	489	500	1	TTAGACTTCTTC
MA0800.1	EOMES	8.668	0.848427538817799	1057	1069	1	TAGGCGTCAAAAC
MA0820.1	FIGLA	8.647	0.889386301826759	1983	1992	1	TTCAGCTGTG
MA0714.1	PITX3	8.637	0.904231312939954	890	898	1	GCAAATCCC
MA0763.1	ETV3	8.632	0.852588296637633	232	241	1	ATTGGAAGTA
MA0805.1	TBX1	8.618	0.887680979436937	1508	1515	-1	AAGTGTTA
MA1099.1	Hes1	8.612	0.91728248635546	2367	2376	-1	CACACGCGCG
MA0004.1	Arnt	8.609	0.930494347955369	157	162	-1	AACGTG
MA0891.1	GSC2	8.596	0.903417111703454	355	364	1	TCTTATCCGC
MA0751.1	ZIC4	8.593	0.845841104662448	1676	1690	1	GCCCGCCCGCTTTGC
MA0632.1	Tcfl5	8.570	0.95618031233718	2288	2297	-1	AGCGCGCGAG
MA0665.1	MSC	8.559	0.825434006595569	814	823	-1	AACGGCTTTT
MA0485.1	Hoxc9	8.557	0.836574391643114	1996	2008	1	TAAAGTAAATCTT
MA0160.1	NR4A2	8.550	0.891602334496081	1218	1225	1	AAGGACAA
MA0723.1	VAX2	8.517	0.922136783640542	722	729	1	CTAATTGA
MA0912.1	Hoxd3	8.514	0.815219682740976	657	672	-1	CGAATTTAATTAGATC
MA0692.1	TFEB	8.503	0.885195530262843	417	426	1	ATCCCGTGCC
MA0626.1	Npas2	8.464	0.890295700726676	687	696	-1	GACAAGTGTG
MA0671.1	NFIX	8.453	0.951285734717461	253	261	1	TTTGCCAGC
MA0629.1	Rhox11	8.436	0.81498841617813	1174	1190	1	AGGCTGCTGTACCTACA
MA0825.1	MNT	8.431	0.884909246709869	155	164	-1	GCAACGTGCC
MA0484.1	HNF4G	8.430	0.857897581971232	2415	2429	-1	GCGGTGCAGAGAGCA
MA0520.1	Stat6	8.424	0.85455614593646	1375	1389	1	CCTTTCAAAGGAAGG
MA0645.1	ETV6	8.417	0.892184579429611	42	51	1	AAAGGAAGTA
MA0674.1	NKX6-1	8.416	0.919956584612622	2323	2330	1	CCAATTAT
MA0837.1	CEBPE	8.392	0.887183645275767	2475	2484	-1	ATTGTGCCAT
MA0002.2	RUNX1	8.379	0.861466616824653	966	976	-1	CACTTTGGTTT
MA0109.1	HLTF	8.367	0.976104178201992	917	926	1	CACCTTATCT
MA0602.1	Arid5a	8.349	0.827271222611716	1287	1300	1	CTAATATCAGATGC
MA0708.1	MSX2	8.341	0.901745464886765	660	667	-1	TTAATTAG
MA0101.1	REL	8.335	0.858101031155784	267	276	1	TGTGGTTTCC
MA0601.1	Arid3b	8.330	0.856791372942551	18	28	-1	CTATTATTTTC
MA0907.1	HOXC13	8.311	0.848267652350224	2040	2050	1	GCTCGGAAATA
MA0518.1	Stat4	8.300	0.862807632969371	1629	1642	-1	CTTCCAGGACGCAG
MA0475.2	FLI1	8.299	0.887770502006049	618	627	-1	ACAGGATGTT
MA0154.3	EBF1	8.288	0.826999500573307	431	444	-1	ACCCCGTAGGGAAC
MA0649.1	HEY2	8.254	0.861343097202452	1959	1968	1	GTGACGTGCA
MA0887.1	EVX1	8.249	0.912645841120592	659	668	1	TCTAATTAAA
MA0158.1	HOXA5	8.246	0.94335161921293	521	528	1	CTGAAATT
MA0756.1	ONECUT2	8.246	0.819658064045488	220	233	1	CAATAGTCGATTAT
MA0706.1	MEOX2	8.240	0.902072165338693	721	730	1	TCTAATTGAC
MA0711.1	OTX1	8.227	0.922036217397134	1132	1139	1	GTAATCGT
MA0024.3	E2F1	8.226	0.831586603679202	1056	1067	1	CTAGGCGTCAAA
MA0116.1	Znf423	8.217	0.827651875615088	1051	1065	1	GCTACCTAGGCGTCA
MA0871.1	TFEC	8.213	0.873041140823711	417	426	-1	GGCACGGGAT
MA0664.1	MLXIPL	8.203	0.853794727356146	209	218	-1	ATCAAGTGTT
MA0911.1	Hoxa11	8.177	0.856084237059747	1421	1432	1	GATCGTTTAAAA
MA0040.1	Foxq1	8.152	0.810607637737945	1330	1340	1	TATTGTTTTCA
MA0845.1	FOXB1	8.143	0.852684784246998	526	536	1	ATTGTAAATGT
MA0651.1	HOXC11	8.121	0.867986932168654	1421	1431	1	GATCGTTTAAA
MA0476.1	FOS	8.112	0.897129147776657	642	652	-1	GTTGAATCATG
MA0036.2	GATA2	8.101	0.86204387188095	351	364	1	TTTTTCTTATCCGC
MA0905.1	HOXC10	8.098	0.895070877639921	660	669	1	CTAATTAAAT
MA0648.1	GSC	8.094	0.883261223700589	459	468	-1	GCTAATACAT
MA0095.2	YY1	8.081	0.842122405912015	1567	1578	-1	CAAGTTGGCCGA
MA0477.1	FOSL1	8.075	0.880685012816525	642	652	-1	GTTGAATCATG
MA0480.1	Foxo1	8.075	0.864996666187101	2372	2382	1	GTGTGTTTTCC
MA0595.1	SREBF1	8.069	0.846064633522683	985	994	-1	GTCAAGCCAT
MA0052.3	MEF2A	8.056	0.840545586307689	808	819	-1	GCTTTTAATAAA
MA0637.1	CENPB	8.045	0.84790813299823	2387	2401	1	TCCGCCTGCAAAAAA
MA0519.1	Stat5a::Stat5b	8.035	0.891968337697831	62	72	1	ATTTCGCAGAA
MA0690.1	TBX21	8.022	0.846858700433968	731	740	1	TAGGTATGAA
MA0140.2	GATA1::TAL1	8.008	0.826942391335094	1585	1602	1	GGTATCTGGGAAATGAAG
MA0682.1	Pitx1	8.005	0.895174943179999	1337	1344	1	TTCATCCC
MA0883.1	Dmbx1	7.967	0.807785087064519	1259	1275	1	TGACTAGGATTCAGCCA
MA0507.1	POU2F2	7.945	0.845234308833375	886	898	-1	GGGATTTGCAAGT
MA0076.2	ELK4	7.936	0.864297747587653	1521	1531	1	TGCCTTCCTGC
MA0844.1	XBP1	7.919	0.832242974607854	1393	1406	1	GATGACACGTATTC
MA0467.1	Crx	7.914	0.853932127415593	1436	1446	1	GGAAGGATTTG
MA0102.3	CEBPA	7.908	0.892727973116691	2475	2485	1	ATGGCACAATA
MA0849.1	FOXO6	7.907	0.908816591624125	1333	1339	-1	GAAAACA
MA0750.1	ZBTB7A	7.901	0.804733917501487	581	592	-1	ACCGACCACGAC
MA0719.1	RHOXF1	7.879	0.95726250031753	891	898	1	CAAATCCC
MA0824.1	ID4	7.859	0.87595127958059	1324	1333	1	AGCACCTATT
MA0663.1	MLX	7.857	0.840982673906864	417	426	-1	GGCACGGGAT
MA0603.1	Arntl	7.856	0.851346520441933	416	425	1	AATCCCGTGC
MA0757.1	ONECUT3	7.850	0.816128092496944	1853	1866	-1	AAAAAATATATAAA
MA0604.1	Atf1	7.844	0.887897107344418	626	633	-1	GTGACGAC
MA0486.2	HSF1	7.843	0.824266805689014	531	543	-1	TTCTAGGACATTT
MA0827.1	OLIG3	7.830	0.876721049670983	570	579	-1	ACCATCTTCT
MA0047.2	Foxa2	7.791	0.846383613369242	1068	1079	-1	GATTTACACAGT
MA0122.2	NKX3-2	7.742	0.879784615194787	909	917	-1	GGCTCTTAA
MA0774.1	MEIS2	7.734	0.875973975986632	1394	1401	1	ATGACACG
MA0620.1	Mitf	7.734	0.865432778856343	416	425	1	AATCCCGTGC
MA0684.1	RUNX3	7.703	0.859915846827469	2340	2349	1	CACCCGCAAG
MA0762.1	ETV2	7.685	0.842372771297982	1249	1259	1	GACCGGAGATT
MA0092.1	Hand1::Tcf3	7.646	0.848855487693103	1587	1596	1	TATCTGGGAA
MA0505.1	Nr5a2	7.646	0.804524139744636	1212	1226	1	GTAACCAAGGACAAA
MA0712.1	OTX2	7.611	0.904661366813398	165	172	-1	ATAATCTA
MA0615.1	Gmeb1	7.605	0.840008708987318	1955	1971	-1	GACTGCACGTCACAGTC
MA0068.2	PAX4	7.591	0.864546846290108	722	729	-1	TCAATTAG
MA0087.1	Sox5	7.562	0.875683293976418	190	196	1	ATTGTCA
MA0117.2	Mafb	7.549	0.836560326369812	1578	1589	-1	ATACCGCTGATC
MA0766.1	GATA5	7.520	0.91578872389604	202	209	1	CGATTAGA
MA0131.2	HINFP	7.484	0.824996324277407	152	163	-1	CAACGTGCCCAT
MA0809.1	TEAD4	7.452	0.882146285470455	843	852	1	GACATTCTCG
MA0686.1	SPDEF	7.400	0.853065400824517	618	628	-1	GACAGGATGTT
MA0258.2	ESR2	7.399	0.82751451770149	1807	1821	-1	AGGGGAGAGGGGCCC
MA0042.2	FOXI1	7.393	0.889006276284241	1333	1339	-1	GAAAACA
MA0461.2	Atoh1	7.383	0.862158566418623	1699	1708	1	CGCAGATGGC
MA0803.1	TBX15	7.382	0.862137227150958	1508	1515	-1	AAGTGTTA
MA0100.2	Myb	7.366	0.869110738858745	499	508	-1	CAAACTGTGA
MA0623.1	Neurog1	7.346	0.873285363702219	1699	1708	-1	GCCATCTGCG
MA0594.1	Hoxa9	7.333	0.819885652762564	1255	1265	-1	CTAGTCAATCT
MA0755.1	CUX2	7.328	0.856916584549408	223	232	1	TAGTCGATTA
MA0003.3	TFAP2A	7.294	0.869903835624911	2021	2031	1	AGCCCTCAGCT
MA0608.1	Creb3l2	7.283	0.865311103031705	1396	1404	1	GACACGTAT
MA0613.1	FOXG1	7.219	0.87070277465537	1212	1219	1	GTAACCAA
MA0770.1	HSF2	7.214	0.82134259069493	162	174	1	TGCTAGATTATTT
MA0668.1	NEUROD2	7.205	0.883034762643486	1699	1708	-1	GCCATCTGCG
MA0035.3	Gata1	7.176	0.866150467572002	354	364	1	TTCTTATCCGC
MA0621.1	mix-a	7.161	0.834948942691841	721	731	-1	AGTCAATTAGA
MA0062.2	Gabpa	7.157	0.83216886759324	43	53	1	AAGGAAGTAGC
MA0124.2	Nkx3-1	7.128	0.86180640093698	209	217	1	AACACTTGA
MA0090.2	TEAD1	7.112	0.869742498497767	195	204	1	CACATCCCGA
MA0478.1	FOSL2	7.105	0.871385027799563	1111	1121	1	GGGTGAGTGAG
MA0742.1	Klf12	7.101	0.825519846010506	1797	1811	-1	GGCCCCGCGCTCCCC
MA0479.1	FOXH1	7.100	0.87250573920576	1187	1197	1	TACAATCCAAA
MA0522.2	TCF3	7.080	0.888889885333935	1983	1992	-1	CACAGCTGAA
MA0636.1	BHLHE41	7.065	0.860760093270992	417	426	-1	GGCACGGGAT
MA0808.1	TEAD3	7.045	0.907459508453495	732	739	-1	TCATACCT
MA0715.1	PROP1	7.010	0.806213447786278	656	666	-1	TAATTAGATCA
MA0772.1	IRF7	6.970	0.818983132122151	865	878	-1	GCTAAAGCGCAAGC
MA0829.1	Srebf1(var.2)	6.956	0.843241494969319	209	218	1	AACACTTGAT
MA0720.1	Shox2	6.895	0.891174500407065	149	156	-1	CCCATTAG
MA0813.1	TFAP2B(var.3)	6.884	0.825112509848584	432	444	-1	ACCCCGTAGGGAA
MA0617.1	Id2	6.756	0.85485190281708	418	425	-1	GCACGGGA
MA0104.3	Mycn	6.754	0.860989558799649	157	164	-1	GCAACGTG
MA0654.1	ISX	6.741	0.884978852439073	149	156	-1	CCCATTAG
MA0500.1	Myog	6.727	0.884150106800347	2453	2463	1	CCCAGCTGACG
MA0143.3	Sox2	6.693	0.870981793987171	39	46	-1	CCTTTCTT
MA0067.1	Pax2	6.680	0.906312121873394	641	648	-1	AATCATGT
MA0814.1	TFAP2C(var.2)	6.610	0.85409878199709	2021	2031	1	AGCCCTCAGCT
MA0793.1	POU6F2	6.589	0.831420788334924	277	286	-1	ACCCCATTAG
MA0037.2	GATA3	6.588	0.872659931082488	355	362	-1	GGATAAGA
MA0861.1	TP73	6.581	0.816402973852	761	778	1	TGCAAGTCCTAGCTTTTA
MA0736.1	GLIS2	6.580	0.806309499000785	323	336	-1	CACCCCCAGCCTTC
MA0744.1	SCRT2	6.559	0.807393014718021	1325	1337	-1	AAACAATAGGTGC
MA0622.1	Mlxip	6.514	0.853126190271547	2368	2375	1	GCGCGTGT
MA0694.1	ZBTB7B	6.444	0.812224391666187	2305	2316	1	GGACCCACCGTC
MA0490.1	JUNB	6.391	0.872518202773663	1111	1121	1	GGGTGAGTGAG
MA0043.2	HLF	6.350	0.854520562870734	2474	2485	1	GATGGCACAATA
MA0679.1	ONECUT1	6.334	0.818856503723898	220	233	1	CAATAGTCGATTAT
MA0828.1	SREBF2(var.2)	6.329	0.844783495957876	209	218	1	AACACTTGAT
MA0489.1	JUN(var.2)	6.293	0.845913878775707	638	651	1	GCAACATGATTCAA
MA0830.1	TCF4	6.278	0.883715890168309	1983	1992	-1	CACAGCTGAA
MA0058.3	MAX	6.164	0.849675167703097	2367	2376	-1	CACACGCGCG
MA0840.1	Creb5	6.058	0.833977009075775	623	634	1	CCTGTCGTCACA
MA0894.1	HESX1	6.040	0.857701799157167	484	493	1	CAAAATTAGA
MA0647.1	GRHL1	5.895	0.800596696899284	814	825	1	AAAAGCCGTTTA
MA0611.1	Dux	5.850	0.847710796594086	117	124	1	CCAACCAA
MA0872.1	TFAP2A(var.3)	5.827	0.801962296842192	432	444	1	TTCCCTACGGGGT
MA0472.2	EGR2	5.812	0.8266358915957	1788	1798	-1	CCTCCCCCGCC
MA0754.1	CUX1	5.786	0.845088646802063	223	232	1	TAGTCGATTA
MA0473.2	ELF1	5.767	0.807941204711004	1969	1980	-1	AAACAGGAAGAC
MA0856.1	RXRG	5.728	0.842185166107362	649	662	-1	TAGATCAAAGGTTG
MA0660.1	MEF2B	5.696	0.825965504452684	808	819	-1	GCTTTTAATAAA
MA0521.1	Tcf12	5.659	0.859887883960242	2453	2463	1	CCCAGCTGACG
MA0678.1	OLIG2	5.656	0.832141195217207	570	579	-1	ACCATCTTCT
MA0815.1	TFAP2C(var.3)	5.623	0.815628097769614	432	444	-1	ACCCCGTAGGGAA
MA0812.1	TFAP2B(var.2)	5.509	0.833729404406949	2021	2031	1	AGCCCTCAGCT
MA0503.1	Nkx2-5(var.2)	5.477	0.838613189581008	713	723	-1	AGACACTCCTT
MA0633.1	Twist2	5.370	0.812556286640766	2355	2364	1	ACCGTGTGTG
MA0148.3	FOXA1	5.345	0.850970839491387	1189	1203	-1	GCGTTGTTTGGATTG
MA0655.1	JDP2	5.328	0.817190518505847	643	651	1	ATGATTCAA
MA0093.2	USF1	5.253	0.842151892295868	2453	2463	1	CCCAGCTGACG
MA0773.1	MEF2D	5.192	0.834972642412593	808	819	-1	GCTTTTAATAAA
MA0696.1	ZIC1	5.148	0.821205480547933	1676	1689	1	GCCCGCCCGCTTTG
MA0028.2	ELK1	5.109	0.830019791818749	618	627	-1	ACAGGATGTT
MA0512.2	Rxra	4.942	0.820248329424811	649	662	-1	TAGATCAAAGGTTG
MA0147.2	Myc	4.918	0.847002832661528	154	163	-1	CAACGTGCCC
MA0821.1	HES5	4.876	0.803295932850848	154	165	-1	AGCAACGTGCCC
MA0499.1	Myod1	4.876	0.852894195001318	2450	2462	-1	GTCAGCTGGGCAC
MA0526.1	USF2	4.844	0.842937913136398	192	202	-1	GGGATGTGACA
MA0749.1	ZBED1	4.808	0.802273398123474	623	635	-1	CTGTGACGACAGG
MA0492.1	JUND(var.2)	4.797	0.846907206221529	1462	1476	1	TTCTCTGATGCCATC
MA0779.1	PAX1	4.713	0.811107668579078	1632	1648	1	CGTCCTGGAAGAGCGAT
MA0799.1	RFX4	4.693	0.810734189425979	261	276	1	CGTCTCTGTGGTTTCC
MA0669.1	NEUROG2	4.616	0.80423854473455	956	965	1	AAGAAATGTC
MA0592.2	Esrra	4.596	0.80469642993726	533	543	-1	TTCTAGGACAT
MA0656.1	JDP2(var.2)	4.575	0.830096365964093	623	634	1	CCTGTCGTCACA
MA0698.1	ZBTB18	4.387	0.810485740616657	1981	1993	1	CCTTCAGCTGTGT
MA0639.1	DBP	4.360	0.839406214285919	2474	2485	1	GATGGCACAATA
MA0017.2	NR2F1	4.294	0.826496994551704	786	798	1	TTTAGGTCATAAA
MA0843.1	TEF	3.234	0.811852320259664	455	466	-1	TAATACATTAGT
MA0491.1	JUND	3.118	0.846774878544674	1116	1126	-1	AGTAACTCACT
MA0670.1	NFIA	2.766	0.834666236869187	513	522	-1	AGTCCCAAAT
MA0073.1	RREB1	13.410	0.8276118617142	1476	1495	1	CCCCACCCCTCAAACCCCCA
MA0784.1	POU1F1	13.075	0.876176009272775	2323	2336	-1	AATATGATAATTGG
MA0072.1	RORA(var.2)	12.813	0.885659755326005	655	668	-1	TTTAATTAGATCAA
MA0687.1	SPIC	12.712	0.882187613194292	1969	1982	-1	GGAAACAGGAAGAC
MA0163.1	PLAG1	12.204	0.83207923012615	2275	2288	-1	GCGGGCCGAGGGGG
MA0050.2	IRF1	12.067	0.821377797403306	1604	1624	-1	TTTTTTTTTTTTTTTCTTTTC
MA0863.1	MTF1	12.032	0.816380154019198	1686	1699	1	TTTGCACAGTGCCC
MA0852.1	Foxk1	11.675	0.833919515635779	1328	1344	-1	GGGATGAAAACAATAGG
MA0734.1	GLI2	11.166	0.867415250290929	574	585	-1	ACGACCACCATC
MA0874.1	Arx	10.817	0.826487466759524	656	672	-1	CGAATTTAATTAGATCA
MA0029.1	Mecom	10.747	0.81466471973456	350	363	-1	CGGATAAGAAAAAA
MA0677.1	Nr2f6	10.645	0.8267117101561	649	662	-1	TAGATCAAAGGTTG
MA0142.1	Pou5f1::Sox2	10.597	0.82769357624585	474	488	1	TGTTCTTATTCAAAA
MA0839.1	CREB3L1	10.415	0.827811709799546	1394	1407	1	ATGACACGTATTCT
MA0826.1	OLIG1	1.835	0.803831915247573	1154	1163	1	AACATTTTTT
MA0841.1	NFE2	1.686	0.804260472583479	642	652	1	CATGATTCAAC
